# Supplementary material for: Whole genome sequence-based characterization of virulence and antimicrobial resistance gene profiles of Staphylococcus aureus isolated from food poisoning incidents in eastern China
Source: Front Microbiol. 2023 Sep 19;14:1225472. doi: 10.3389/fmicb.2023.1225472 (PMC10546991; doi:10.3389/fmicb.2023.1225472)
Supplement: Supplementary file 2 [file Table_1.XLSX]

## Sheet: Sheet1
Supplementary Table 1. Detail descriptions of CC, ST types, isolation of year and geographic data of S. aureus enrolled in the study.
Names	ST types	CC types	Year	Source	Region	Hospitals and communities
HC0304700.fasta	ST1281	CC1281	2014	Vomit samples	Region V	Canteen of Luzhi Middle School, Wuzhong District
HC0304703.fasta	ST15	CC15	2014	Fecal samples	Region V	Canteen of Luzhi Middle School, Wuzhong District
HC0304698.fasta	ST88	CC88	2014	Fecal samples	Region V	Canteen of Luzhi Middle School, Wuzhong District
HC0304809.fasta	ST5	CC5	2017	Vomit samples	Region VII	Wujiang District Hospital of Traditional Chinese Medicine
HC0304810.fasta	ST5	CC5	2017	Vomit samples	Region VII	Wujiang District Hospital of Traditional Chinese Medicine
HC0303319.fasta	ST6	CC6	2019	Fecal samples	Region VII	Wujiang District Hospital of Traditional Chinese Medicine
HC0303331.fasta	ST15	CC15	2019	Fecal samples	Region X	Shengze Hospital, Wujiang District
HC0303323.fasta	ST188	CC188	2019	Fecal samples	Region X	Shengze Hospital, Wujiang District
HC0303325.fasta	ST398	CC398	2019	Fecal samples	Region X	Shengze Hospital, Wujiang District
HC0303327.fasta	ST398	CC398	2019	Fecal samples	Region X	Shengze Hospital, Wujiang District
HC0303324.fasta	ST5	CC5	2019	Fecal samples	Region X	Shengze Hospital, Wujiang District
HC0303326.fasta	ST5	CC5	2019	Fecal samples	Region X	Shengze Hospital, Wujiang District
HC0303322.fasta	ST2315	ST2315	2019	Fecal samples	Region X	Shengze Hospital, Wujiang District
HC0303305.fasta	ST15	CC15	2019	Fecal samples	Region VII	The First People's Hospital of Wujiang District
HC0303308.fasta	ST15	CC15	2019	Fecal samples	Region VII	The First People's Hospital of Wujiang District
HC0303300.fasta	ST188	CC188	2019	Fecal samples	Region VII	The First People's Hospital of Wujiang District
HC0303314.fasta	ST188	CC188	2019	Fecal samples	Region VII	The First People's Hospital of Wujiang District
HC0303315.fasta	ST6	CC6	2019	Fecal samples	Region VII	The First People's Hospital of Wujiang District
HC0304933.fasta	ST7	CC7	2021	Fecal samples	Region VII	The First People's Hospital of Wujiang District
HC0303328.fasta	ST2631	CC1281	2019	Fecal samples	Region VIII	The Five People's Hospital of Wujiang District
HC0303333.fasta	ST15	CC15	2019	Fecal samples	Region VIII	The Five People's Hospital of Wujiang District
HC0303334.fasta	ST188	CC188	2019	Fecal samples	Region VIII	The Five People's Hospital of Wujiang District
HC0303329.fasta	ST398	CC398	2019	Fecal samples	Region VIII	The Five People's Hospital of Wujiang District
HC0303330.fasta	ST59	CC59	2019	Fecal samples	Region VIII	The Five People's Hospital of Wujiang District
HC0303310.fasta	ST1281	CC1281	2019	Fecal samples	Region IX	The Four People's Hospital of Wujiang District
HC0304931.fasta	ST1281	CC1281	2021	Fecal samples	Region IX	The Four People's Hospital of Wujiang District
HC0303313.fasta	ST188	CC188	2019	Fecal samples	Region IX	The Four People's Hospital of Wujiang District
HC0303302.fasta	ST398	CC398	2019	Fecal samples	Region IX	The Four People's Hospital of Wujiang District
HC0303307.fasta	ST398	CC398	2019	Fecal samples	Region IX	The Four People's Hospital of Wujiang District
HC0303311.fasta	ST5	CC5	2019	Fecal samples	Region IX	The Four People's Hospital of Wujiang District
HC0303316.fasta	ST5	CC5	2019	Fecal samples	Region IX	The Four People's Hospital of Wujiang District
HC0303309.fasta	ST59	CC59	2019	Fecal samples	Region IX	The Four People's Hospital of Wujiang District
HC0303301.fasta	ST7	CC7	2019	Fecal samples	Region IX	The Four People's Hospital of Wujiang District
HC0304932.fasta	ST72	CC72	2021	Fecal samples	Region IX	The Four People's Hospital of Wujiang District
HC0303303.fasta	ST188	CC188	2019	Fecal samples	Region VII	Wujiang District Wanping Community Health Service Center
HC0303317.fasta	ST7563	CC5	2019	Fecal samples	Region VII	Wujiang District Wanping Community Health Service Center
HC0303318.fasta	ST7563	CC5	2019	Fecal samples	Region VII	Wujiang District Wanping Community Health Service Center
HC0303320.fasta	ST7563	CC5	2019	Fecal samples	Region VII	Wujiang District Wanping Community Health Service Center
HC0303321.fasta	ST7563	CC5	2019	Fecal samples	Region VII	Wujiang District Wanping Community Health Service Center
HC0303332.fasta	ST59	CC59	2019	Fecal samples	Region VII	Wujiang District Wanping Community Health Service Center
HC0303899.fasta	ST6	CC6	2011	Fecal samples	Region VII	Wujiang District Wanping Community Health Service Center
HC0303352.fasta	ST944	ST944	2019	Fecal samples	Region I	Changshu Shajiabang Hospital
HC0303292.fasta	ST398	CC398	2019	Fecal samples	Region I	Changshu Second People's Hospital
HC0303299.fasta	ST7	CC7	2019	Fecal samples	Region I	Changshu Second People's Hospital
HC0303382.fasta	ST15	CC15	2020	Fecal samples	Region II	Kunshan Traditional Chinese Medicine Hospital
HC0303384.fasta	ST188	CC188	2020	Fecal samples	Region II	Kunshan Traditional Chinese Medicine Hospital
HC0303397.fasta	ST398	CC398	2020	Fecal samples	Region II	Kunshan Traditional Chinese Medicine Hospital
HC0303386.fasta	ST5	CC5	2020	Fecal samples	Region II	Kunshan Traditional Chinese Medicine Hospital
HC0303399.fasta	ST6	CC6	2020	Fecal samples	Region II	Canteen of Kunshan Shipu Central School
HC0304760.fasta	ST1	CC1	2016	Fecal samples	Region II	Kunshan First People's Hospital
HC0304766.fasta	ST1	CC1	2016	Fecal samples	Region II	Kunshan First People's Hospital
HC0304773.fasta	ST1	CC1	2016	Vomit samples	Region II	Kunshan First People's Hospital
HC0304774.fasta	ST1	CC1	2016	Vomit samples	Region II	Kunshan First People's Hospital
HC0304775.fasta	ST1	CC1	2016	Vomit samples	Region II	Kunshan First People's Hospital
HC0304777.fasta	ST1	CC1	2016	Fecal samples	Region II	Kunshan First People's Hospital
HC0304783.fasta	ST15	CC15	2016	Fecal samples	Region II	Kunshan First People's Hospital
HC0303395.fasta	ST25	CC25	2020	Fecal samples	Region II	Kunshan First People's Hospital
HC0304772.fasta	ST398	CC398	2016	Vomit samples	Region II	Kunshan First People's Hospital
HC0303396.fasta	ST965	CC5	2020	Fecal samples	Region II	Kunshan First People's Hospital
HC0303398.fasta	ST6	CC6	2020	Fecal samples	Region II	Kunshan First People's Hospital
HC0303381.fasta	ST2315	ST2315	2020	Fecal samples	Region II	Kunshan First People's Hospital
HC0303378.fasta	ST398	CC398	2020	Fecal samples	Region II	Kunshan Third People's Hospital
HC0303379.fasta	ST59	CC59	2020	Fecal samples	Region II	Kunshan Third People's Hospital
HC0303383.fasta	ST6	CC6	2020	Fecal samples	Region II	Kunshan Third People's Hospital
HC0303394.fasta	ST6	CC6	2020	Fecal samples	Region II	Kunshan Third People's Hospital
HC0303400.fasta	ST950	CC5	2020	Fecal samples	Region II	Kunshan Second People's Hospital
HC0303393.fasta	ST59	CC59	2020	Fecal samples	Region II	Kunshan Second People's Hospital
HC0303380.fasta	ST25	CC25	2020	Fecal samples	Region VI	Kunshan Sixth People's Hospital
HC0303385.fasta	ST59	CC59	2020	Fecal samples	Region VI	Kunshan Sixth People's Hospital
HC0303391.fasta	ST22	CC22	2020	Fecal samples	Region VI	Kunshan Fourth People's Hospital
HC0303392.fasta	ST12	CC12	2020	Fecal samples	Region VI	Kunshan Huaqiao People's Hospital
HC0303920.fasta	ST1	CC1	2011	Fecal samples	Region IV	Suzhou Children's Hospital
HC0303925.fasta	ST2631	CC1281	2011	Fecal samples	Region IV	Suzhou Children's Hospital
HC0303930.fasta	ST1281	CC1281	2011	Fecal samples	Region IV	Suzhou Children's Hospital
HC0303935.fasta	ST1281	CC1281	2011	Fecal samples	Region IV	Suzhou Children's Hospital
HC0303929.fasta	ST15	CC15	2011	Fecal samples	Region IV	Suzhou Children's Hospital
HC0303928.fasta	ST188	CC188	2011	Fecal samples	Region IV	Suzhou Children's Hospital
HC0303933.fasta	ST188	CC188	2011	Fecal samples	Region IV	Suzhou Children's Hospital
HC0303921.fasta	ST398	CC398	2011	Fecal samples	Region IV	Suzhou Children's Hospital
HC0303932.fasta	ST398	CC398	2011	Fecal samples	Region IV	Suzhou Children's Hospital
HC0303924.fasta	ST59	CC59	2011	Fecal samples	Region IV	Suzhou Children's Hospital
HC0303923.fasta	ST7	CC7	2011	Fecal samples	Region IV	Suzhou Children's Hospital
HC0303922.fasta	ST8	CC8	2011	Fecal samples	Region IV	Suzhou Children's Hospital
HC0303934.fasta	Unkown	Unkown	2011	Fecal samples	Region IV	Suzhou Children's Hospital
HC0303375.fasta	ST398	CC398	2020	Fecal samples	Region IV	Suzhou Industrial Park Donggang Community Health Service Center
HC0304915.fasta	ST398	CC398	2021	Fecal samples	Region IV	Suzhou Industrial Park Donggang Community Health Service Center
HC0304916.fasta	ST398	CC398	2021	Fecal samples	Region IV	Suzhou Industrial Park Donggang Community Health Service Center
HC0304927.fasta	ST398	CC398	2021	Fecal samples	Region IV	Suzhou Industrial Park Donggang Community Health Service Center
HC0304928.fasta	ST398	CC398	2021	Fecal samples	Region IV	Suzhou Industrial Park Donggang Community Health Service Center
HC0303390.fasta	ST6	CC6	2020	Fecal samples	Region IV	Suzhou Industrial Park Donggang Community Health Service Center
HC0303374.fasta	ST672	ST672	2020	Fecal samples	Region IV	Suzhou Industrial Park Donggang Community Health Service Center
HC0304930.fasta	ST398	CC398	2021	Fecal samples	Region III	Suzhou Industrial Park Xingpu Hospital
HC0304929.fasta	ST15	CC15	2021	Fecal samples	Region IV	Suzhou Industrial Park Xinghai Hospital
HC0303343.fasta	ST22	CC22	2019	Fecal samples	Region IV	Suzhou Industrial Park Xinghai Hospital
HC0303340.fasta	ST25	CC25	2019	Fecal samples	Region IV	Suzhou Industrial Park Xinghai Hospital
HC0303348.fasta	ST398	CC398	2019	Fecal samples	Region IV	Suzhou Industrial Park Xinghai Hospital
HC0303349.fasta	ST398	CC398	2019	Fecal samples	Region IV	Suzhou Industrial Park Xinghai Hospital
HC0303387.fasta	ST398	CC398	2020	Fecal samples	Region IV	Suzhou Industrial Park Xinghai Hospital
HC0304914.fasta	ST398	CC398	2021	Fecal samples	Region IV	Suzhou Industrial Park Xinghai Hospital
HC0303389.fasta	ST59	CC59	2020	Fecal samples	Region IV	Suzhou Industrial Park Xinghai Hospital
HC0303341.fasta	ST6	CC6	2019	Fecal samples	Region IV	Suzhou Industrial Park Xinghai Hospital
HC0303344.fasta	ST6	CC6	2019	Fecal samples	Region IV	Suzhou Industrial Park Xinghai Hospital
HC0303388.fasta	ST7	CC7	2020	Fecal samples	Region IV	Suzhou Industrial Park Xinghai Hospital
HC0303350.fasta	Unkown	Unkown	2019	Fecal samples	Region IV	Suzhou Industrial Park Xinghai Hospital
HC0304917.fasta	Unkown	Unkown	2021	Fecal samples	Region IV	Suzhou Industrial Park Xinghai Hospital
HC0303338.fasta	ST1281	CC1281	2019	Fecal samples	Region III	Suzhou Industrial Park Xinghu Hospital
HC0303351.fasta	ST1281	CC1281	2019	Fecal samples	Region III	Suzhou Industrial Park Xinghu Hospital
HC0303373.fasta	ST1281	CC1281	2020	Fecal samples	Region III	Suzhou Industrial Park Xinghu Hospital
HC0303347.fasta	ST15	CC15	2019	Fecal samples	Region III	Suzhou Industrial Park Xinghu Hospital
HC0303336.fasta	ST398	CC398	2019	Fecal samples	Region III	Suzhou Industrial Park Xinghu Hospital
HC0303342.fasta	ST398	CC398	2019	Fecal samples	Region III	Suzhou Industrial Park Xinghu Hospital
HC0303372.fasta	ST398	CC398	2020	Fecal samples	Region III	Suzhou Industrial Park Xinghu Hospital
HC0303376.fasta	ST398	CC398	2020	Fecal samples	Region III	Suzhou Industrial Park Xinghu Hospital
HC0303335.fasta	ST5	CC5	2019	Fecal samples	Region III	Suzhou Industrial Park Xinghu Hospital
HC0303339.fasta	ST7	CC7	2019	Fecal samples	Region III	Suzhou Industrial Park Xinghu Hospital
HC0303337.fasta	ST72	CC72	2019	Fecal samples	Region III	Suzhou Industrial Park Xinghu Hospital
HC0303346.fasta	ST1920	ST1920	2019	Fecal samples	Region III	Suzhou Industrial Park Xinghu Hospital
