# Supplementary material for: Whole genome sequence-based characterization of virulence and antimicrobial resistance gene profiles of Staphylococcus aureus isolated from food poisoning incidents in eastern China
Source: Front Microbiol. 2023 Sep 19;14:1225472. doi: 10.3389/fmicb.2023.1225472 (PMC10546991; doi:10.3389/fmicb.2023.1225472)
Supplement: Supplementary file 3 [file Table_2.XLSX]

## Sheet: ST types
Supplementary Table 2. Names of ST types including seven housekeeping genes of S. aureus enrolled in the study.
Names	ST type	arcC *	aroE	glpF	gmk	pta	tpi	yqiL
HC0303292.fasta	398	arcC(3)	aroE(35)	glpF(19)	gmk(2)	pta(20)	tpi(26)	yqiL(39)
HC0303299.fasta	7	arcC(5)	aroE(4)	glpF(1)	gmk(4)	pta(4)	tpi(6)	yqiL(3)
HC0303300.fasta	188	arcC(3)	aroE(1)	glpF(1)	gmk(8)	pta(1)	tpi(1)	yqiL(1)
HC0303301.fasta	7	arcC(5)	aroE(4)	glpF(1)	gmk(4)	pta(4)	tpi(6)	yqiL(3)
HC0303302.fasta	398	arcC(3)	aroE(35)	glpF(19)	gmk(2)	pta(20)	tpi(26)	yqiL(39)
HC0303303.fasta	188	arcC(3)	aroE(1)	glpF(1)	gmk(8)	pta(1)	tpi(1)	yqiL(1)
HC0303305.fasta	15	arcC(13)	aroE(13)	glpF(1)	gmk(1)	pta(12)	tpi(11)	yqiL(13)
HC0303307.fasta	398	arcC(3)	aroE(35)	glpF(19)	gmk(2)	pta(20)	tpi(26)	yqiL(39)
HC0303308.fasta	15	arcC(13)	aroE(13)	glpF(1)	gmk(1)	pta(12)	tpi(11)	yqiL(13)
HC0303309.fasta	59	arcC(19)	aroE(23)	glpF(15)	gmk(2)	pta(19)	tpi(20)	yqiL(15)
HC0303310.fasta	1281	arcC(4)	aroE(168)	glpF(1)	gmk(8)	pta(1)	tpi(10)	yqiL(8)
HC0303311.fasta	5	arcC(1)	aroE(4)	glpF(1)	gmk(4)	pta(12)	tpi(1)	yqiL(10)
HC0303313.fasta	188	arcC(3)	aroE(1)	glpF(1)	gmk(8)	pta(1)	tpi(1)	yqiL(1)
HC0303314.fasta	188	arcC(3)	aroE(1)	glpF(1)	gmk(8)	pta(1)	tpi(1)	yqiL(1)
HC0303315.fasta	6	arcC(12)	aroE(4)	glpF(1)	gmk(4)	pta(12)	tpi(1)	yqiL(3)
HC0303316.fasta	5	arcC(1)	aroE(4)	glpF(1)	gmk(4)	pta(12)	tpi(1)	yqiL(10)
HC0303317.fasta	7563	arcC(1)	aroE(4)	glpF(1)	gmk(4)	pta(12)	tpi(477)	yqiL(10)
HC0303318.fasta	7563	arcC(1)	aroE(4)	glpF(1)	gmk(4)	pta(12)	tpi(477)	yqiL(10)
HC0303319.fasta	6	arcC(12)	aroE(4)	glpF(1)	gmk(4)	pta(12)	tpi(1)	yqiL(3)
HC0303320.fasta	7563	arcC(1)	aroE(4)	glpF(1)	gmk(4)	pta(12)	tpi(477)	yqiL(10)
HC0303321.fasta	7563	arcC(1)	aroE(4)	glpF(1)	gmk(4)	pta(12)	tpi(477)	yqiL(10)
HC0303322.fasta	2315	arcC(1)	aroE(1)	glpF(1)	gmk(177)	pta(12)	tpi(1)	yqiL(1)
HC0303323.fasta	188	arcC(3)	aroE(1)	glpF(1)	gmk(8)	pta(1)	tpi(1)	yqiL(1)
HC0303324.fasta	5	arcC(1)	aroE(4)	glpF(1)	gmk(4)	pta(12)	tpi(1)	yqiL(10)
HC0303325.fasta	398	arcC(3)	aroE(35)	glpF(19)	gmk(2)	pta(20)	tpi(26)	yqiL(39)
HC0303326.fasta	5	arcC(1)	aroE(4)	glpF(1)	gmk(4)	pta(12)	tpi(1)	yqiL(10)
HC0303327.fasta	398	arcC(3)	aroE(35)	glpF(19)	gmk(2)	pta(20)	tpi(26)	yqiL(39)
HC0303328.fasta	2631	arcC(4)	aroE(168)	glpF(1)	gmk(8)	pta(290)	tpi(10)	yqiL(8)
HC0303329.fasta	398	arcC(3)	aroE(35)	glpF(19)	gmk(2)	pta(20)	tpi(26)	yqiL(39)
HC0303330.fasta	59	arcC(19)	aroE(23)	glpF(15)	gmk(2)	pta(19)	tpi(20)	yqiL(15)
HC0303331.fasta	15	arcC(13)	aroE(13)	glpF(1)	gmk(1)	pta(12)	tpi(11)	yqiL(13)
HC0303332.fasta	59	arcC(19)	aroE(23)	glpF(15)	gmk(2)	pta(19)	tpi(20)	yqiL(15)
HC0303333.fasta	15	arcC(13)	aroE(13)	glpF(1)	gmk(1)	pta(12)	tpi(11)	yqiL(13)
HC0303334.fasta	188	arcC(3)	aroE(1)	glpF(1)	gmk(8)	pta(1)	tpi(1)	yqiL(1)
HC0303335.fasta	5	arcC(1)	aroE(4)	glpF(1)	gmk(4)	pta(12)	tpi(1)	yqiL(10)
HC0303336.fasta	398	arcC(3)	aroE(35)	glpF(19)	gmk(2)	pta(20)	tpi(26)	yqiL(39)
HC0303337.fasta	72	arcC(1)	aroE(4)	glpF(1)	gmk(8)	pta(4)	tpi(4)	yqiL(3)
HC0303338.fasta	1281	arcC(4)	aroE(168)	glpF(1)	gmk(8)	pta(1)	tpi(10)	yqiL(8)
HC0303339.fasta	7	arcC(5)	aroE(4)	glpF(1)	gmk(4)	pta(4)	tpi(6)	yqiL(3)
HC0303340.fasta	25	arcC(4)	aroE(1)	glpF(4)	gmk(1)	pta(5)	tpi(5)	yqiL(4)
HC0303341.fasta	6	arcC(12)	aroE(4)	glpF(1)	gmk(4)	pta(12)	tpi(1)	yqiL(3)
HC0303342.fasta	398	arcC(3)	aroE(35)	glpF(19)	gmk(2)	pta(20)	tpi(26)	yqiL(39)
HC0303343.fasta	22	arcC(7)	aroE(6)	glpF(1)	gmk(5)	pta(8)	tpi(8)	yqiL(6)
HC0303344.fasta	6	arcC(12)	aroE(4)	glpF(1)	gmk(4)	pta(12)	tpi(1)	yqiL(3)
HC0303346.fasta	1920	arcC(1)	aroE(1)	glpF(1)	gmk(157)	pta(1)	tpi(1)	yqiL(1)
HC0303347.fasta	15	arcC(13)	aroE(13)	glpF(1)	gmk(1)	pta(12)	tpi(11)	yqiL(13)
HC0303348.fasta	398	arcC(3)	aroE(35)	glpF(19)	gmk(2)	pta(20)	tpi(26)	yqiL(39)
HC0303349.fasta	398	arcC(3)	aroE(35)	glpF(19)	gmk(2)	pta(20)	tpi(26)	yqiL(39)
HC0303350.fasta	-	arcC(1)	aroE(~1)	glpF(1)	gmk(1)	pta(1)	tpi(1)	yqiL(1)
HC0303351.fasta	1281	arcC(4)	aroE(168)	glpF(1)	gmk(8)	pta(1)	tpi(10)	yqiL(8)
HC0303352.fasta	944	arcC(18)	aroE(18)	glpF(6)	gmk(59)	pta(13)	tpi(15)	yqiL(18)
HC0303372.fasta	398	arcC(3)	aroE(35)	glpF(19)	gmk(2)	pta(20)	tpi(26)	yqiL(39)
HC0303373.fasta	1281	arcC(4)	aroE(168)	glpF(1)	gmk(8)	pta(1)	tpi(10)	yqiL(8)
HC0303374.fasta	672	arcC(4)	aroE(3)	glpF(1)	gmk(1)	pta(11)	tpi(72)	yqiL(11)
HC0303375.fasta	398	arcC(3)	aroE(35)	glpF(19)	gmk(2)	pta(20)	tpi(26)	yqiL(39)
HC0303376.fasta	398	arcC(3)	aroE(35)	glpF(19)	gmk(2)	pta(20)	tpi(26)	yqiL(39)
HC0303378.fasta	398	arcC(3)	aroE(35)	glpF(19)	gmk(2)	pta(20)	tpi(26)	yqiL(39)
HC0303379.fasta	59	arcC(19)	aroE(23)	glpF(15)	gmk(2)	pta(19)	tpi(20)	yqiL(15)
HC0303380.fasta	25	arcC(4)	aroE(1)	glpF(4)	gmk(1)	pta(5)	tpi(5)	yqiL(4)
HC0303381.fasta	2315	arcC(1)	aroE(1)	glpF(1)	gmk(177)	pta(12)	tpi(1)	yqiL(1)
HC0303382.fasta	15	arcC(13)	aroE(13)	glpF(1)	gmk(1)	pta(12)	tpi(11)	yqiL(13)
HC0303383.fasta	6	arcC(12)	aroE(4)	glpF(1)	gmk(4)	pta(12)	tpi(1)	yqiL(3)
HC0303384.fasta	188	arcC(3)	aroE(1)	glpF(1)	gmk(8)	pta(1)	tpi(1)	yqiL(1)
HC0303385.fasta	59	arcC(19)	aroE(23)	glpF(15)	gmk(2)	pta(19)	tpi(20)	yqiL(15)
HC0303386.fasta	5	arcC(1)	aroE(4)	glpF(1)	gmk(4)	pta(12)	tpi(1)	yqiL(10)
HC0303387.fasta	398	arcC(3)	aroE(35)	glpF(19)	gmk(2)	pta(20)	tpi(26)	yqiL(39)
HC0303388.fasta	7	arcC(5)	aroE(4)	glpF(1)	gmk(4)	pta(4)	tpi(6)	yqiL(3)
HC0303389.fasta	59	arcC(19)	aroE(23)	glpF(15)	gmk(2)	pta(19)	tpi(20)	yqiL(15)
HC0303390.fasta	6	arcC(12)	aroE(4)	glpF(1)	gmk(4)	pta(12)	tpi(1)	yqiL(3)
HC0303391.fasta	22	arcC(7)	aroE(6)	glpF(1)	gmk(5)	pta(8)	tpi(8)	yqiL(6)
HC0303392.fasta	12	arcC(1)	aroE(3)	glpF(1)	gmk(8)	pta(11)	tpi(5)	yqiL(11)
HC0303393.fasta	59	arcC(19)	aroE(23)	glpF(15)	gmk(2)	pta(19)	tpi(20)	yqiL(15)
HC0303394.fasta	6	arcC(12)	aroE(4)	glpF(1)	gmk(4)	pta(12)	tpi(1)	yqiL(3)
HC0303395.fasta	25	arcC(4)	aroE(1)	glpF(4)	gmk(1)	pta(5)	tpi(5)	yqiL(4)
HC0303396.fasta	965	arcC(1)	aroE(4)	glpF(1)	gmk(4)	pta(119)	tpi(1)	yqiL(10)
HC0303397.fasta	398	arcC(3)	aroE(35)	glpF(19)	gmk(2)	pta(20)	tpi(26)	yqiL(39)
HC0303398.fasta	6	arcC(12)	aroE(4)	glpF(1)	gmk(4)	pta(12)	tpi(1)	yqiL(3)
HC0303399.fasta	6	arcC(12)	aroE(4)	glpF(1)	gmk(4)	pta(12)	tpi(1)	yqiL(3)
HC0303400.fasta	950	arcC(1)	aroE(4)	glpF(1)	gmk(4)	pta(12)	tpi(121)	yqiL(10)
HC0303899.fasta	6	arcC(12)	aroE(4)	glpF(1)	gmk(4)	pta(12)	tpi(1)	yqiL(3)
HC0303920.fasta	1	arcC(1)	aroE(1)	glpF(1)	gmk(1)	pta(1)	tpi(1)	yqiL(1)
HC0303921.fasta	398	arcC(3)	aroE(35)	glpF(19)	gmk(2)	pta(20)	tpi(26)	yqiL(39)
HC0303922.fasta	8	arcC(3)	aroE(3)	glpF(1)	gmk(1)	pta(4)	tpi(4)	yqiL(3)
HC0303923.fasta	7	arcC(5)	aroE(4)	glpF(1)	gmk(4)	pta(4)	tpi(6)	yqiL(3)
HC0303924.fasta	59	arcC(19)	aroE(23)	glpF(15)	gmk(2)	pta(19)	tpi(20)	yqiL(15)
HC0303925.fasta	2631	arcC(4)	aroE(168)	glpF(1)	gmk(8)	pta(290)	tpi(10)	yqiL(8)
HC0303928.fasta	188	arcC(3)	aroE(1)	glpF(1)	gmk(8)	pta(1)	tpi(1)	yqiL(1)
HC0303929.fasta	15	arcC(13)	aroE(13)	glpF(1)	gmk(1)	pta(12)	tpi(11)	yqiL(13)
HC0303930.fasta	1281	arcC(4)	aroE(168)	glpF(1)	gmk(8)	pta(1)	tpi(10)	yqiL(8)
HC0303932.fasta	398	arcC(3)	aroE(35)	glpF(19)	gmk(2)	pta(20)	tpi(26)	yqiL(39)
HC0303933.fasta	188	arcC(3)	aroE(1)	glpF(1)	gmk(8)	pta(1)	tpi(1)	yqiL(1)
HC0303934.fasta	-	arcC(1)	aroE(4)	glpF(1)	gmk(~8)	pta(4)	tpi(4)	yqiL(3)
HC0303935.fasta	1281	arcC(4)	aroE(168)	glpF(1)	gmk(8)	pta(1)	tpi(10)	yqiL(8)
HC0304698.fasta	88	arcC(22)	aroE(1)	glpF(14)	gmk(23)	pta(12)	tpi(4)	yqiL(31)
HC0304700.fasta	1281	arcC(4)	aroE(168)	glpF(1)	gmk(8)	pta(1)	tpi(10)	yqiL(8)
HC0304703.fasta	15	arcC(13)	aroE(13)	glpF(1)	gmk(1)	pta(12)	tpi(11)	yqiL(13)
HC0304760.fasta	1	arcC(1)	aroE(1)	glpF(1)	gmk(1)	pta(1)	tpi(1)	yqiL(1)
HC0304766.fasta	1	arcC(1)	aroE(1)	glpF(1)	gmk(1)	pta(1)	tpi(1)	yqiL(1)
HC0304772.fasta	398	arcC(3)	aroE(35)	glpF(19)	gmk(2)	pta(20)	tpi(26)	yqiL(39)
HC0304773.fasta	1	arcC(1)	aroE(1)	glpF(1)	gmk(1)	pta(1)	tpi(1)	yqiL(1)
HC0304774.fasta	1	arcC(1)	aroE(1)	glpF(1)	gmk(1)	pta(1)	tpi(1)	yqiL(1)
HC0304775.fasta	1	arcC(1)	aroE(1)	glpF(1)	gmk(1)	pta(1)	tpi(1)	yqiL(1)
HC0304777.fasta	1	arcC(1)	aroE(1)	glpF(1)	gmk(1)	pta(1)	tpi(1)	yqiL(1)
HC0304783.fasta	15	arcC(13)	aroE(13)	glpF(1)	gmk(1)	pta(12)	tpi(11)	yqiL(13)
HC0304809.fasta	5	arcC(1)	aroE(4)	glpF(1)	gmk(4)	pta(12)	tpi(1)	yqiL(10)
HC0304810.fasta	5	arcC(1)	aroE(4)	glpF(1)	gmk(4)	pta(12)	tpi(1)	yqiL(10)
HC0304914.fasta	398	arcC(3)	aroE(35)	glpF(19)	gmk(2)	pta(20)	tpi(26)	yqiL(39)
HC0304915.fasta	398	arcC(3)	aroE(35)	glpF(19)	gmk(2)	pta(20)	tpi(26)	yqiL(39)
HC0304916.fasta	398	arcC(3)	aroE(35)	glpF(19)	gmk(2)	pta(20)	tpi(26)	yqiL(39)
HC0304917.fasta	-	arcC(3)	aroE(35)	glpF(19)	gmk(2)	pta(20)	tpi(26)	yqiL(39)
HC0304927.fasta	398	arcC(3)	aroE(35)	glpF(19)	gmk(2)	pta(20)	tpi(26)	yqiL(39)
HC0304928.fasta	398	arcC(3)	aroE(35)	glpF(19)	gmk(2)	pta(20)	tpi(26)	yqiL(39)
HC0304929.fasta	15	arcC(13)	aroE(13)	glpF(1)	gmk(1)	pta(12)	tpi(11)	yqiL(13)
HC0304930.fasta	398	arcC(3)	aroE(35)	glpF(19)	gmk(2)	pta(20)	tpi(26)	yqiL(39)
HC0304931.fasta	1281	arcC(4)	aroE(168)	glpF(1)	gmk(8)	pta(1)	tpi(10)	yqiL(8)
HC0304932.fasta	72	arcC(1)	aroE(4)	glpF(1)	gmk(8)	pta(4)	tpi(4)	yqiL(3)
HC0304933.fasta	7	arcC(5)	aroE(4)	glpF(1)	gmk(4)	pta(4)	tpi(6)	yqiL(3)
* the numbers in parenthesis indicated the sub-types of each housekeeping genes
