# Supplementary material for: Whole genome sequence-based characterization of virulence and antimicrobial resistance gene profiles of Staphylococcus aureus isolated from food poisoning incidents in eastern China
Source: Front Microbiol. 2023 Sep 19;14:1225472. doi: 10.3389/fmicb.2023.1225472 (PMC10546991; doi:10.3389/fmicb.2023.1225472)
Supplement: Supplementary file 5 [file Table_4.XLSX]

## Sheet: pivot_VF
Supplementary table 4. Presence of biofilm formation genes, and prophages in 117 S. aureus strains.
Name	arg	icaA	icaB	icaC	icaD	icaR	luxS	SAAV_2008	SAAV_2009	ΦSa3	capA	capB	capC	capD	capE	capF	capI	capJ	capK	capL	capN	capO	capP
HC0303292	1	1	1	1	1	1	1	0	0	1	0	0	1	1	0	1	0	1	0	1	1	1	1
HC0303299	1	1	1	1	1	1	1	0	0	1	0	0	1	1	0	0	0	0	0	1	0	0	0
HC0303300	1	1	1	1	1	1	1	0	0	0	0	0	0	1	0	0	0	0	0	0	0	1	0
HC0303301	1	1	1	1	1	1	1	0	0	1	0	0	1	1	0	0	0	0	0	1	0	0	0
HC0303302	1	1	1	1	1	1	1	0	0	1	0	0	1	1	0	1	0	1	0	1	1	1	1
HC0303303	1	1	1	1	1	1	1	0	0	0	0	0	0	1	0	0	0	0	0	0	0	1	0
HC0303305	1	1	0	1	1	1	1	0	0	0	0	0	1	1	0	0	0	0	0	1	0	0	0
HC0303307	1	1	1	1	1	1	1	0	0	1	0	0	1	1	0	1	0	1	0	1	1	1	1
HC0303308	1	1	0	1	1	1	1	0	0	0	0	0	1	1	0	0	0	0	0	1	0	0	0
HC0303309	1	1	1	1	1	1	1	0	0	1	0	1	1	1	0	1	0	0	0	1	1	1	1
HC0303310	1	1	1	1	1	1	1	0	0	1	0	0	1	0	0	0	0	1	1	1	1	1	0
HC0303311	1	1	1	1	1	1	1	1	1	1	0	0	1	0	0	1	1	1	1	1	1	1	1
HC0303313	1	1	1	1	1	1	1	0	0	0	0	0	0	1	0	0	0	0	0	0	0	0	0
HC0303314	1	1	1	1	1	1	1	0	0	0	0	0	0	1	0	0	0	0	0	0	0	1	0
HC0303315	1	1	1	1	1	1	1	0	0	1	0	0	1	0	0	0	0	0	0	1	1	1	0
HC0303316	1	1	1	1	1	1	1	1	1	1	0	0	1	0	0	1	1	1	1	1	1	1	1
HC0303317	1	1	1	1	1	1	1	1	1	0	0	0	1	0	0	1	1	1	1	1	1	1	1
HC0303318	1	1	1	1	1	1	1	1	1	0	0	0	1	0	0	1	1	1	1	1	1	1	1
HC0303319	1	1	1	1	1	1	1	0	0	1	0	0	1	0	0	0	0	0	0	1	1	1	0
HC0303320	1	1	1	1	1	1	1	1	1	0	0	0	1	0	0	1	1	1	1	1	1	1	1
HC0303321	1	1	1	1	1	1	1	1	1	0	0	0	1	0	0	1	1	1	1	1	1	1	1
HC0303322	1	1	1	1	1	1	1	0	0	0	0	0	1	1	0	0	0	1	1	1	0	1	0
HC0303323	1	1	1	1	1	1	1	0	0	1	0	0	0	1	0	0	0	0	0	0	0	1	0
HC0303324	1	1	1	1	1	1	1	1	1	1	0	0	1	0	0	1	1	1	1	1	1	1	1
HC0303325	1	1	1	1	1	1	1	0	0	1	0	0	1	1	0	1	0	1	0	1	1	1	1
HC0303326	1	1	1	1	1	1	1	1	1	1	0	0	1	0	0	1	1	1	1	1	1	1	1
HC0303327	1	1	1	1	1	1	1	0	0	0	0	1	1	1	0	1	0	1	0	1	1	1	1
HC0303328	1	1	1	1	1	1	1	0	0	1	0	0	1	0	0	0	0	1	1	1	1	1	0
HC0303329	1	1	1	1	1	1	1	0	0	0	0	0	1	1	0	1	0	1	0	1	1	1	1
HC0303330	1	1	1	1	1	1	1	0	0	1	0	1	1	1	0	1	0	0	0	1	1	1	1
HC0303331	1	1	0	1	1	1	1	0	0	0	0	0	1	1	0	0	0	0	0	1	0	0	0
HC0303332	1	1	1	1	1	1	1	0	0	1	0	1	1	1	0	1	0	0	0	1	1	1	1
HC0303333	1	1	0	1	1	1	1	0	0	0	0	0	1	1	0	0	0	0	0	1	0	0	0
HC0303334	1	1	1	1	1	1	1	0	0	0	0	0	0	0	0	0	0	0	0	0	0	0	0
HC0303335	1	1	1	1	1	1	1	1	1	1	0	0	1	0	0	1	1	1	1	1	1	1	1
HC0303336	1	1	1	1	1	1	1	0	0	1	0	0	1	1	0	1	0	1	0	1	1	1	0
HC0303337	1	1	1	1	1	1	1	0	0	0	0	0	1	1	0	0	0	1	1	1	0	1	1
HC0303338	1	1	1	1	1	1	1	0	0	1	0	0	1	0	0	0	0	1	1	1	1	1	0
HC0303339	1	1	1	1	1	1	1	0	0	1	0	0	1	1	0	0	0	0	0	1	0	0	0
HC0303340	1	1	1	1	1	1	1	0	0	0	0	0	1	1	0	1	0	1	1	1	0	0	0
HC0303341	1	1	1	1	1	1	1	0	0	1	0	0	1	0	0	0	0	0	0	1	1	1	0
HC0303342	1	1	1	1	1	1	1	0	0	0	0	0	1	1	0	1	0	1	0	1	1	1	1
HC0303343	1	1	1	1	1	1	1	0	0	0	0	1	1	1	0	0	0	1	1	1	0	1	1
HC0303344	1	1	1	1	1	1	1	0	0	1	0	0	1	0	0	0	0	0	0	1	1	1	0
HC0303346	1	1	1	1	1	1	1	0	0	0	0	0	0	0	0	0	0	0	0	0	0	0	0
HC0303347	1	1	0	1	1	1	1	0	0	0	0	0	1	1	0	0	0	0	0	1	0	0	0
HC0303348	1	1	1	1	1	1	1	0	0	1	0	0	1	1	0	1	0	1	0	1	1	1	1
HC0303349	1	1	1	1	1	1	1	0	0	1	0	0	1	1	0	1	0	1	0	1	1	1	1
HC0303350	1	1	1	1	1	1	1	0	0	0	0	0	0	0	0	0	0	0	0	0	0	0	0
HC0303351	1	1	1	1	1	1	1	0	0	1	0	0	1	0	0	0	0	1	1	1	1	1	0
HC0303352	1	1	1	1	1	1	1	0	0	0	1	1	1	0	0	1	0	1	0	1	1	1	1
HC0303372	1	1	1	1	1	1	1	0	0	0	0	0	1	1	0	1	0	1	0	1	1	1	1
HC0303373	1	1	1	1	1	1	1	0	0	1	0	0	1	0	0	0	0	1	1	1	1	1	0
HC0303374	1	1	1	1	1	1	1	0	0	0	0	0	0	0	0	0	0	0	0	0	1	1	0
HC0303375	1	1	1	1	1	1	1	0	0	1	0	0	1	1	0	1	0	1	0	1	1	1	1
HC0303376	1	1	1	1	1	1	1	0	0	1	0	0	1	1	0	1	0	1	0	1	1	1	1
HC0303378	1	1	1	1	1	1	1	0	0	0	0	0	1	1	0	1	0	1	0	1	1	1	1
HC0303379	1	1	1	1	1	1	1	0	0	1	0	1	1	1	0	1	0	0	0	1	1	1	1
HC0303380	1	1	1	1	1	1	1	0	0	0	0	0	1	1	0	1	0	1	1	1	0	0	0
HC0303381	1	1	1	1	1	1	1	0	0	1	0	0	1	0	0	0	0	1	1	1	0	1	0
HC0303382	1	1	0	1	1	1	1	0	0	0	0	0	1	1	0	0	0	0	0	1	0	0	0
HC0303383	1	1	1	1	1	1	1	0	0	1	0	0	1	0	0	0	0	0	0	1	1	1	0
HC0303384	1	1	1	1	1	1	1	0	0	0	0	0	0	1	0	0	0	0	0	0	0	1	0
HC0303385	1	1	1	1	1	1	1	0	0	1	0	1	1	1	0	1	0	0	0	1	1	1	1
HC0303386	1	1	1	1	1	1	1	1	1	1	0	0	1	0	0	1	1	1	1	1	1	1	1
HC0303387	1	1	1	1	1	1	1	0	0	0	0	0	1	1	0	1	0	1	0	1	1	1	1
HC0303388	1	1	1	1	1	1	1	0	0	1	0	0	1	1	0	0	0	0	0	1	0	0	0
HC0303389	1	1	1	1	1	1	1	0	0	1	0	1	1	1	0	1	0	0	0	1	1	1	1
HC0303390	1	1	1	1	1	1	1	0	0	1	0	0	1	0	0	0	0	0	0	1	1	1	0
HC0303391	1	1	1	1	1	1	1	0	0	0	0	1	1	1	0	0	0	1	1	1	0	1	1
HC0303392	1	1	1	1	1	1	1	0	0	1	0	0	1	1	0	0	0	0	0	1	0	0	0
HC0303393	1	1	1	1	1	1	1	0	0	1	0	1	1	1	0	1	0	0	0	1	1	1	1
HC0303394	1	1	1	1	1	1	1	0	0	1	0	0	1	0	0	0	0	0	0	1	1	1	0
HC0303395	1	1	1	1	1	1	1	0	0	0	0	0	1	1	0	1	0	1	1	1	0	0	0
HC0303396	1	1	1	1	1	1	1	1	1	0	0	0	1	0	0	1	1	1	1	1	1	1	1
HC0303397	1	1	1	1	1	1	1	0	0	1	0	0	1	1	1	1	0	1	0	1	1	1	1
HC0303398	1	1	1	1	1	1	1	0	0	0	0	0	1	0	0	0	0	0	0	1	1	1	0
HC0303399	1	1	1	1	1	1	1	0	0	1	0	0	1	0	0	0	0	0	0	1	1	1	0
HC0303400	1	1	1	1	1	1	1	1	1	1	0	0	1	0	0	1	1	1	1	1	1	1	1
HC0303899	1	1	1	1	1	1	1	0	0	1	0	0	1	0	0	0	0	0	0	1	1	1	0
HC0303920	1	1	1	1	1	1	1	0	0	0	0	0	0	0	0	0	0	0	0	0	0	0	0
HC0303921	1	1	1	1	1	1	1	0	0	1	0	0	1	1	0	1	0	1	0	1	1	1	1
HC0303922	1	1	1	1	1	1	1	0	0	0	0	0	0	1	0	0	0	0	0	0	0	0	0
HC0303923	1	1	1	1	1	1	1	0	0	1	0	0	1	1	0	0	0	0	0	1	0	0	0
HC0303924	1	1	1	1	1	1	1	0	0	1	0	1	1	1	0	1	0	0	0	1	1	1	1
HC0303925	1	1	1	1	1	1	1	0	0	1	0	0	1	0	0	0	0	1	1	1	1	1	0
HC0303928	1	1	1	1	1	1	1	0	0	0	0	0	0	1	0	0	0	0	0	0	0	1	0
HC0303929	1	1	0	1	1	1	1	0	0	0	0	0	1	1	0	0	0	0	0	1	0	0	0
HC0303930	1	1	1	1	1	1	1	0	0	1	0	0	1	0	0	0	0	1	1	1	1	1	0
HC0303932	1	1	1	1	1	1	1	0	0	1	0	0	1	1	0	1	0	1	0	1	1	1	1
HC0303933	1	1	1	1	1	1	1	0	0	0	0	0	0	1	0	0	0	0	0	0	0	1	0
HC0303934	1	1	1	1	1	1	1	0	0	0	0	0	1	1	0	0	0	1	1	1	0	1	1
HC0303935	1	1	1	1	1	1	1	0	0	1	0	0	1	0	0	0	0	1	1	1	1	1	0
HC0304698	1	1	1	1	1	1	1	0	0	0	0	0	1	1	0	0	0	0	0	1	1	1	1
HC0304700	1	1	1	1	1	1	1	0	0	1	0	0	1	0	0	0	0	1	1	1	1	1	0
HC0304703	1	1	0	1	1	1	1	0	0	0	0	0	1	1	0	0	0	0	0	1	0	0	0
HC0304760	1	1	1	1	1	1	1	0	0	1	0	0	0	0	0	0	0	0	0	0	0	0	0
HC0304766	1	1	1	1	1	1	1	0	0	1	0	0	0	0	0	0	0	0	0	0	0	0	0
HC0304772	1	1	1	1	1	1	1	0	0	1	0	0	1	1	0	1	0	1	0	1	1	1	1
HC0304773	1	1	1	1	1	1	1	0	0	0	0	0	0	0	0	0	0	0	0	0	0	0	0
HC0304774	1	1	1	1	1	1	1	0	0	1	0	0	0	0	0	0	0	0	0	0	0	0	0
HC0304775	1	1	1	1	1	1	1	0	0	1	0	0	0	0	0	0	0	0	0	0	0	0	0
HC0304777	1	1	1	1	1	1	1	0	0	1	0	0	0	0	0	0	0	0	0	0	0	0	0
HC0304783	1	1	0	1	1	1	1	0	0	0	0	0	1	1	0	0	0	0	0	1	0	0	0
HC0304809	1	1	1	1	1	1	1	1	1	1	0	0	1	0	0	1	1	1	1	1	1	1	1
HC0304810	1	1	1	1	1	1	1	1	1	1	0	0	1	0	0	1	1	1	1	1	1	1	1
HC0304914	1	1	1	1	1	1	1	0	0	1	0	0	1	1	0	1	0	1	0	1	1	1	1
HC0304915	1	1	1	1	1	1	1	0	0	1	0	0	1	1	0	1	0	1	0	1	1	1	1
HC0304916	1	1	1	1	1	1	1	0	0	1	0	0	1	1	0	1	0	1	0	1	1	1	1
HC0304917	1	1	1	1	1	1	1	0	0	1	0	0	1	1	0	1	0	1	0	1	1	1	1
HC0304927	1	1	1	1	1	1	1	0	0	1	0	0	1	1	0	1	0	1	0	1	1	1	1
HC0304928	1	1	1	1	1	1	1	0	0	1	0	0	1	1	0	1	0	1	0	1	1	1	1
HC0304929	1	1	0	1	1	1	1	0	0	0	0	0	1	1	0	0	0	0	0	1	0	0	0
HC0304930	1	1	1	1	1	1	1	0	0	0	0	0	1	1	0	1	0	1	0	1	1	1	1
HC0304931	1	1	1	1	1	1	1	0	0	1	0	0	1	0	0	0	0	1	1	1	1	1	0
HC0304932	1	1	1	1	1	1	1	0	0	0	0	0	1	1	0	0	0	1	1	1	0	1	1
HC0304933	1	1	1	1	1	1	1	0	0	1	0	0	1	1	0	0	0	0	0	1	0	0	0
