# Supplementary material for: Whole genome sequence-based characterization of virulence and antimicrobial resistance gene profiles of Staphylococcus aureus isolated from food poisoning incidents in eastern China
Source: Front Microbiol. 2023 Sep 19;14:1225472. doi: 10.3389/fmicb.2023.1225472 (PMC10546991; doi:10.3389/fmicb.2023.1225472)
Supplement: Supplementary file 6 [file Table_5.XLSX]

## Sheet: Sheet1
Supplementary Table 5. Distribution of genotypic antimicrobial resistance in 117 S. aureus strains.
Names	ST types	CC types	Year	ampicillin	penicillin	cefoxitin	ceftazidime	chloramphenicol	clindamycin	erythromycin	gentamicin	linezolid	tetracycline
HC0303920.fasta	ST1	CC1	2011	R	R	S	S	S	S	S	S	S	S
HC0304760.fasta	ST1	CC1	2016	S	S	S	S	S	S	S	S	S	S
HC0304766.fasta	ST1	CC1	2016	S	S	S	S	S	S	S	S	S	S
HC0304773.fasta	ST1	CC1	2016	S	S	S	S	S	S	S	S	S	S
HC0304774.fasta	ST1	CC1	2016	S	S	S	S	S	S	S	S	S	S
HC0304775.fasta	ST1	CC1	2016	S	S	S	S	S	S	S	S	S	S
HC0304777.fasta	ST1	CC1	2016	S	S	S	S	S	S	S	S	S	S
HC0303392.fasta	ST12	CC12	2020	R	R	S	S	S	S	S	S	S	S
HC0303925.fasta	ST2631	CC1281	2011	S	S	S	S	S	S	S	S	S	S
HC0303930.fasta	ST1281	CC1281	2011	S	S	S	S	S	S	S	S	S	S
HC0303935.fasta	ST1281	CC1281	2011	S	S	S	S	S	S	R	S	S	S
HC0304700.fasta	ST1281	CC1281	2014	S	S	S	S	S	S	S	S	S	S
HC0303310.fasta	ST1281	CC1281	2019	R	R	S	S	S	S	S	S	S	S
HC0303328.fasta	ST2631	CC1281	2019	R	R	S	S	S	S	S	R	S	S
HC0303338.fasta	ST1281	CC1281	2019	S	S	S	S	S	S	S	S	S	S
HC0303351.fasta	ST1281	CC1281	2019	S	S	S	S	S	S	S	R	S	S
HC0303373.fasta	ST1281	CC1281	2020	S	S	S	S	S	S	S	S	S	S
HC0304931.fasta	ST1281	CC1281	2021	S	S	S	S	S	S	S	S	S	R
HC0303929.fasta	ST15	CC15	2011	R	R	S	S	S	S	S	S	S	S
HC0304703.fasta	ST15	CC15	2014	R	R	S	S	S	S	S	S	S	S
HC0304783.fasta	ST15	CC15	2016	R	R	S	S	S	S	S	S	S	S
HC0303305.fasta	ST15	CC15	2019	S	S	S	S	S	S	S	S	S	S
HC0303308.fasta	ST15	CC15	2019	R	R	S	S	S	S	S	S	S	S
HC0303331.fasta	ST15	CC15	2019	R	R	S	S	S	S	S	S	S	S
HC0303333.fasta	ST15	CC15	2019	R	R	S	S	S	S	R	S	S	S
HC0303347.fasta	ST15	CC15	2019	R	R	S	S	S	S	S	S	S	S
HC0303382.fasta	ST15	CC15	2020	R	R	S	S	S	S	S	S	S	S
HC0304929.fasta	ST15	CC15	2021	R	R	S	S	S	S	S	S	S	S
HC0303928.fasta	ST188	CC188	2011	R	R	S	S	S	S	R	S	S	S
HC0303933.fasta	ST188	CC188	2011	R	R	S	S	S	S	S	S	S	S
HC0303300.fasta	ST188	CC188	2019	R	R	S	S	S	S	S	S	S	S
HC0303303.fasta	ST188	CC188	2019	R	R	S	S	S	S	S	S	S	S
HC0303313.fasta	ST188	CC188	2019	S	S	S	S	S	S	S	S	S	S
HC0303314.fasta	ST188	CC188	2019	R	R	S	S	S	S	S	S	S	S
HC0303323.fasta	ST188	CC188	2019	R	R	S	S	S	S	S	S	S	S
HC0303334.fasta	ST188	CC188	2019	R	R	S	S	S	S	S	S	S	S
HC0303384.fasta	ST188	CC188	2020	R	R	S	S	S	S	S	S	S	S
HC0303343.fasta	ST22	CC22	2019	R	R	R	S	S	S	S	S	S	S
HC0303391.fasta	ST22	CC22	2020	R	R	S	S	S	S	S	S	S	S
HC0303340.fasta	ST25	CC25	2019	S	S	S	S	S	S	S	S	S	S
HC0303380.fasta	ST25	CC25	2020	S	S	S	S	S	S	R	S	S	S
HC0303395.fasta	ST25	CC25	2020	S	S	S	S	S	S	R	S	S	S
HC0303921.fasta	ST398	CC398	2011	R	R	S	S	S	S	S	S	S	S
HC0303932.fasta	ST398	CC398	2011	R	R	S	S	S	S	S	S	S	S
HC0304772.fasta	ST398	CC398	2016	S	S	S	S	S	S	S	S	S	S
HC0303292.fasta	ST398	CC398	2019	R	R	S	S	S	S	S	S	S	S
HC0303302.fasta	ST398	CC398	2019	R	R	S	S	S	S	R	S	S	S
HC0303307.fasta	ST398	CC398	2019	R	R	R	S	S	S	R	S	S	S
HC0303325.fasta	ST398	CC398	2019	R	R	S	S	S	S	S	S	S	S
HC0303327.fasta	ST398	CC398	2019	R	R	S	S	S	S	S	S	S	S
HC0303329.fasta	ST398	CC398	2019	R	R	S	S	S	S	R	S	S	S
HC0303336.fasta	ST398	CC398	2019	R	R	R	S	S	S	S	S	S	S
HC0303342.fasta	ST398	CC398	2019	S	S	S	S	S	S	S	S	S	S
HC0303348.fasta	ST398	CC398	2019	R	R	S	S	S	S	S	S	S	S
HC0303349.fasta	ST398	CC398	2019	S	S	S	S	S	S	S	S	S	S
HC0303372.fasta	ST398	CC398	2020	S	S	S	S	S	S	S	S	S	S
HC0303375.fasta	ST398	CC398	2020	R	R	S	S	S	S	S	S	S	S
HC0303376.fasta	ST398	CC398	2020	S	S	R	S	S	S	S	S	S	S
HC0303378.fasta	ST398	CC398	2020	R	R	S	S	S	S	S	S	S	S
HC0303387.fasta	ST398	CC398	2020	R	R	S	S	S	S	S	S	S	S
HC0303397.fasta	ST398	CC398	2020	S	S	S	S	S	S	S	S	S	S
HC0304914.fasta	ST398	CC398	2021	R	R	R	S	S	S	S	S	S	S
HC0304915.fasta	ST398	CC398	2021	R	R	R	S	S	S	S	S	S	S
HC0304916.fasta	ST398	CC398	2021	R	R	R	S	S	S	S	S	S	S
HC0304927.fasta	ST398	CC398	2021	R	R	R	S	S	S	S	S	S	S
HC0304928.fasta	ST398	CC398	2021	R	R	R	S	S	S	S	S	S	S
HC0304930.fasta	ST398	CC398	2021	S	S	S	S	S	S	S	S	S	S
HC0304809.fasta	ST5	CC5	2017	R	R	S	S	S	S	S	S	S	S
HC0304810.fasta	ST5	CC5	2017	R	R	S	S	S	S	S	S	S	R
HC0303311.fasta	ST5	CC5	2019	R	R	S	S	S	S	R	S	S	S
HC0303316.fasta	ST5	CC5	2019	S	S	S	S	S	S	S	S	S	S
HC0303317.fasta	ST7563	CC5	2019	S	S	S	S	S	S	R	S	S	S
HC0303318.fasta	ST7563	CC5	2019	S	S	S	S	S	S	R	S	S	S
HC0303320.fasta	ST7563	CC5	2019	S	S	S	S	S	S	R	S	S	S
HC0303321.fasta	ST7563	CC5	2019	S	S	S	S	S	S	R	S	S	S
HC0303324.fasta	ST5	CC5	2019	R	R	S	S	S	S	S	S	S	S
HC0303326.fasta	ST5	CC5	2019	R	R	S	S	S	S	R	S	S	S
HC0303335.fasta	ST5	CC5	2019	R	R	S	S	S	S	R	S	S	S
HC0303386.fasta	ST5	CC5	2020	R	R	S	S	S	S	R	S	S	S
HC0303396.fasta	ST965	CC5	2020	S	S	S	S	S	S	S	S	S	S
HC0303400.fasta	ST950	CC5	2020	S	S	S	S	S	S	R	S	S	S
HC0303924.fasta	ST59	CC59	2011	R	R	S	S	S	S	R	R	S	R
HC0303309.fasta	ST59	CC59	2019	S	S	R	S	S	S	R	R	S	R
HC0303330.fasta	ST59	CC59	2019	R	R	R	S	S	S	R	S	S	S
HC0303332.fasta	ST59	CC59	2019	R	R	R	S	S	S	R	R	S	R
HC0303379.fasta	ST59	CC59	2020	R	R	R	S	S	S	S	S	S	S
HC0303385.fasta	ST59	CC59	2020	R	R	R	S	S	S	S	S	S	S
HC0303389.fasta	ST59	CC59	2020	S	S	R	S	S	S	S	S	S	R
HC0303393.fasta	ST59	CC59	2020	R	R	R	S	S	S	R	R	S	S
HC0303899.fasta	ST6	CC6	2011	R	R	S	S	S	S	S	S	S	S
HC0303315.fasta	ST6	CC6	2019	S	S	S	S	S	S	S	S	S	S
HC0303319.fasta	ST6	CC6	2019	R	R	S	S	S	S	S	S	S	S
HC0303341.fasta	ST6	CC6	2019	R	R	S	S	S	S	R	S	S	R
HC0303344.fasta	ST6	CC6	2019	R	R	R	S	S	S	S	S	S	S
HC0303383.fasta	ST6	CC6	2020	R	R	S	S	S	S	S	S	S	S
HC0303390.fasta	ST6	CC6	2020	R	R	S	S	S	S	S	S	S	S
HC0303394.fasta	ST6	CC6	2020	R	R	S	S	S	S	S	S	S	S
HC0303398.fasta	ST6	CC6	2020	S	S	S	S	S	S	S	S	S	S
HC0303399.fasta	ST6	CC6	2020	R	R	R	S	S	S	S	S	S	S
HC0303923.fasta	ST7	CC7	2011	R	R	S	S	S	S	R	S	S	S
HC0303299.fasta	ST7	CC7	2019	R	R	S	S	S	S	S	S	S	S
HC0303301.fasta	ST7	CC7	2019	R	R	S	S	S	S	R	R	S	R
HC0303339.fasta	ST7	CC7	2019	R	R	S	S	S	S	S	R	S	R
HC0303388.fasta	ST7	CC7	2020	R	R	S	S	S	S	R	R	S	R
HC0304933.fasta	ST7	CC7	2021	S	S	S	S	S	S	S	S	S	S
HC0303337.fasta	ST72	CC72	2019	R	R	S	S	S	S	S	S	S	S
HC0304932.fasta	ST72	CC72	2021	R	R	S	S	S	S	S	S	S	S
HC0303922.fasta	ST8	CC8	2011	S	S	S	S	S	S	R	S	S	S
HC0304698.fasta	ST88	CC88	2014	R	R	R	S	S	S	S	S	S	S
HC0303346.fasta	ST1920	ST1920	2019	R	R	S	S	S	S	S	R	S	S
HC0303322.fasta	ST2315	ST2315	2019	R	R	S	S	S	S	S	S	S	S
HC0303381.fasta	ST2315	ST2315	2020	R	R	S	S	S	S	R	R	S	R
HC0303374.fasta	ST672	ST672	2020	R	R	S	S	S	S	S	S	S	S
HC0303352.fasta	ST944	ST944	2019	R	R	S	S	S	S	S	S	S	S
HC0303934.fasta	Unkown	Unkown	2011	S	S	S	S	S	S	S	S	S	S
HC0303350.fasta	Unkown	Unkown	2019	R	R	S	S	S	S	R	S	S	S
HC0304917.fasta	Unkown	Unkown	2021	R	R	R	S	S	S	S	S	S	S
